# Supplementary material for: Elemental Profile and Health Risk of Fruška Gora Wines
Source: Foods. 2023 Jul 27;12(15):2848. doi: 10.3390/foods12152848 (PMC10417728; doi:10.3390/foods12152848)
Supplement: Supplementary file 1 [file foods-12-02848-s001.zip]

Archive with 1 entries (1 files):
- foods-2498362-supplementary.pdf
